# Supplementary material for: Pretreatment, Anaerobic Codigestion, or Both? Which Is More Suitable for the Enhancement of Methane Production from Agricultural Waste?
Source: Molecules. 2021 Jul 9;26(14):4175. doi: 10.3390/molecules26144175 (PMC8303515; doi:10.3390/molecules26144175)
Supplement: Supplementary file 1 [file molecules-26-04175-s001.zip]

Archive with 1 entries (1 files):
- molecules-1279551-supplementary.pdf
